# Supplementary material for: Turning Nonselective Inhibitors of Type I Protein Arginine Methyltransferases into Potent and Selective Inhibitors of Protein Arginine Methyltransferase 4 through a Deconstruction–Reconstruction and Fragment-Growing Approach
Source: J Med Chem. 2022 Apr 28;65(17):11574–606. doi: 10.1021/acs.jmedchem.2c00252 (PMC9469100; doi:10.1021/acs.jmedchem.2c00252)
Supplement: Supplementary file 11 — jm2c00252_si_011.csv [file jm2c00252_si_011.csv]

Compound_ID	SMILES	% PRMT1 residual activity at 100 uM	PRMT1 IC50 (uM)	PRMT3 IC50 (uM)	PRMT4 IC50 (uM)	PRMT5 IC50 (uM)	PRMT6 IC50 (uM)	PRMT7 IC50 (uM)	PRMT8 IC50 (uM)	SPR KD for PRMT4 (nM)	SPR KON for PRMT4 (1/Ms)	SPR KOFF for PRMT4 (1/s)	SPR tR for PRMT4 (s)
5a	O=C(OC)C1=CC(O)=C2C=C(NC(CCCCNC(N)=N)=O)C=CC2=C1	35.00 ± 0.3	ND
5b	O=C(OC)C1=CC(O)=C2C=C(NC(CCCCCNC(N)=N)=O)C=CC2=C1	5.71 ± 2.1	23
5c	O=C(OC)C1=CC(O)=C2C=C(NC(CCCCCCNC(N)=N)=O)C=CC2=C1	-0.49 ± 0.1	3.8
5d	O=C(OC)C1=CC(O)=C2C=C(NC(CCCCNC(NC)=N)=O)C=CC2=C1	1.22 ± 0.3	28.6
5e	O=C(OC)C1=CC(O)=C2C=C(NC(CCCCCNC(NC)=N)=O)C=CC2=C1	1.63 ± 0.2	13.7
5f	O=C(OC)C1=CC(O)=C2C=C(NC(CCCCNC(N(C)C)=N)=O)C=CC2=C1	10.8 ± 3.7	ND
5g	O=C(OC)C1=CC(O)=C2C=C(NC(CCCCNC3=NCCN3)=O)C=CC2=C1	121.8 ± 5.8	ND
6a	O=C(O)C1=CC(O)=C2C=C(NC(CCCCNC(N)=N)=O)C=CC2=C1	69.7 ± 2.0	ND
6b	O=C(O)C1=CC(O)=C2C=C(NC(CCCCCNC(N)=N)=O)C=CC2=C1	65.9 ± 1.0	ND
6c	O=C(O)C1=CC(O)=C2C=C(NC(CCCCNC(NC)=N)=O)C=CC2=C1	14.7 ± 1.1	28.2
6d	O=C(O)C1=CC(O)=C2C=C(NC(CCCCCNC(NC)=N)=O)C=CC2=C1	50.4 ± 0.2	ND
6e	O=C(O)C1=CC(O)=C2C=C(NC(CCCCNC(N(C)C)=N)=O)C=CC2=C1	36.8 ± 0.3	ND
6f	O=C(O)C1=CC(O)=C2C=C(NC(CCCCNC3=NCCN3)=O)C=CC2=C1	25.1 ± 1.5	ND
7a	O=C(OC)C1=CC(O)=C2C=C(NC(NCCCNC(N)=N)=O)C=CC2=C1	0.4 ± 0.1	1.6
7b	O=C(OC)C1=CC(O)=C2C=C(NC(NCCCCNC(N)=N)=O)C=CC2=C1	2.0 ± 0.2	16.3
7c	O=C(OC)C1=CC(O)=C2C=C(NC(NCCCCCNC(N)=N)=O)C=CC2=C1	-0.91 ± 0.1	1.2
7d	O=C(OC)C1=CC(O)=C2C=C(NC(NCCCNC(NC)=N)=O)C=CC2=C1	0.2 ± 0.1	0.4
7e	O=C(OC)C1=CC(O)=C2C=C(NC(NCCCCNC(NC)=N)=O)C=CC2=C1	-0.3 ± 0.1	19.1
7f	O=C(OC)C1=CC(O)=C2C=C(NC(NCCCN3C=CN=C3)=O)C=CC2=C1	65.6 ± 2.1	ND
8a	O=C(O)C1=CC(O)=C2C=C(NC(NCCCCNC(N)=N)=O)C=CC2=C1	31.5 ± 3.1	ND
8b	O=C(O)C1=CC(O)=C2C=C(NC(NCCCN3C=CN=C3)=O)C=CC2=C1	36.9 ± 10.5	ND
9c	O=C(OC)C1=CC(O)=C2C=C(NC([C@@H](N)CCSC)=O)C=CC2=C1	92.1 ± 15.8	ND
9d	O=C(OC)C1=CC(O)=C2C=C(NC([C@@H](NC(NC3=CC=C(OC)C=C3)=O)CCSC)=O)C=CC2=C1	75.9 ± 4.8	ND
10c	O=C(OC)C1=CC(O)=C2C=C(NC(CNC(NC3=CC=C(OC)C=C3)=O)=O)C=CC2=C1	87.1 ± 2.9	ND
11c	O=C(OC)C1=CC(O)=C2C=C(NC([C@@H](N)CCCNC(N)=N)=O)C=CC2=C1	34.2 ± 5.1	ND
11e	O=C(OC)C1=CC(O)=C2C=C(NC([C@@H](NC(NC3=CC=C(OC)C=C3)=O)CCCNC(N)=N)=O)C=CC2=C1	4.9 ± 0.7	42.1
12a	O=C(OC)C1=CC(O)=C2C=C(NC(NCCCNC(NC[C@H]3O[C@@H](N4C=NC5=C(N)N=CN=C45)[C@H](O)[C@@H]3O)=N)=O)C=CC2=C1		32.27	57.19	13.84	52.13	72.77	0.32	8.29
12b	O=C(OC)C1=CC(O)=C2C=C(NC(NCCCCNC(NC[C@H]3O[C@@H](N4C=NC5=C(N)N=CN=C45)[C@H](O)[C@@H]3O)=N)=O)C=CC2=C1		11.67	43.41	2.14	76.7	>100	0.55	18.68
12c	O=C(OC)C1=CC(O)=C2C=C(NC(NCCCCCNC(NC[C@H]3O[C@@H](N4C=NC5=C(N)N=CN=C45)[C@H](O)[C@@H]3O)=N)=O)C=CC2=C1		8.46	21.26	0.42	51.41	>100	0.22	5.87
12d	O=C(OC)C1=CC(O)=C2C=C(NC(NCCCCCCNC(NC[C@H]3O[C@@H](N4C=NC5=C(N)N=CN=C45)[C@H](O)[C@@H]3O)=N)=O)C=CC2=C1		0.86	12.2	0.068	2.6	47	0.41	3.82
12e	O=C(OC)C1=CC(O)=C2C=C(NC(NCCCCCCCNC(NC[C@H]3O[C@@H](N4C=NC5=C(N)N=CN=C45)[C@H](O)[C@@H]3O)=N)=O)C=CC2=C1		2.6	12.4	0.176	3.38	35.6	0.631	5.84
12f	O=C(OC)C1=CC(O)=C2C=C(NC(NCCCCNC(NCC[C@H]3O[C@@H](N4C=NC5=C(N)N=CN=C45)[C@H](O)[C@@H]3O)=N)=O)C=CC2=C1		4.86	10.5	0.0097	0.115	22.7	0.226	6	25.2	2701565	0.068	14.7
12g	O=C(OC)C1=CC(O)=C2C=C(NC(NCCCCNC(NCCC[C@H]3O[C@@H](N4C=NC5=C(N)N=CN=C45)[C@H](O)[C@@H]3O)=N)=O)C=CC2=C1		1.80	13.3	0.0084	0.778	4.34	4.68	1.41	51.7	246567	0.013	76.9
12h	O=C(OC)C1=CC(O)=C2C=C(NC(NCCCCNC(NC/C=C/[C@H]3O[C@@H](N4C=NC5=C(N)N=CN=C45)[C@H](O)[C@@H]3O)=N)=O)C=CC2=C1		0.835	4.05	0.0032	1.46	1.75	1.68	1.95	75.9	209175	0.016	62.5
